# Supplementary material for: Unravelling Novel Phytochemicals and Anticholinesterase Activity in Irish Cladonia portentosa
Source: Molecules. 2023 May 17;28(10):4145. doi: 10.3390/molecules28104145 (PMC10222842; doi:10.3390/molecules28104145)
Supplement: Supplementary file 1 [file molecules-28-04145-s001.zip]

Archive with 1 entries (1 files):
- molecules-2361997-supplementary.pdf
